# Supplementary material for: Diminishing personal information privacy weakens image concerns
Source: PLoS One. 2020 Apr 27;15(4):e0232037. doi: 10.1371/journal.pone.0232037 (PMC7185703; doi:10.1371/journal.pone.0232037)
Supplement: S1 Data — (DO) [file pone.0232037.s002.do]

clearuse "C:\Users\YohanesEko\Dropbox\Project with Jianlin\Dissipating Audiance Effect\Data\DataAudience Complete v2.dta", clear


// inserting labels to variables

label variable  allocation "allocation rule chosen by player X"
label variable  bid "bid amount by player X"
label variable  zerobid "bidding zero by player X"
label variable  gender "gender of player X"
label variable  nationality "nationality of player X"
label variable  importance "how importance is player Y's perception for player X"
label variable  satisfaction "player X' guess about the level of satisfaction of player Y after knowing player X's chosen allocation rule"
label variable  reason "the reason underlying the bidding by player X"
label variable  nationy "nationality of player Y"
label variable  saty "how satisfied is player Y after knowing allocation rule of player X"
label variable  impy "how importance player Y believes about Player X knowing Y’s opinion on X"


label variable treatment "Treatment"
label value treatment treatment
label define treatment 2 "Public" 0 "Private" 1 "Partial Private"

destring allocation, replace
label variable allocation "allocation rule chosen by player X"
label value allocation allocation
label define allocation 1 "A" 0 "B"

destring gender, replace
label variable gender "gender of player X"
label value gender gender
label define gender 1 "Female" 0 "Male"

destring nationality, replace
label value nationality nationality
label define nationality 1 "Local" 0 "Foreigner"

destring zerobid, replace
label value zerobid zerobid
label define zerobid 1 "Yes" 0 "No"

destring importance, replace
label value importance importance
label define importance 1 "Not at all" 2 "Slightly" 3 "Fairly" 4 "Quite" 5 "Very"

destring satisfaction, replace
label value satisfaction satisfaction
label define satisfaction 1 "Not at all" 2 "Slightly" 3 "Fairly" 4 "Quite" 5 "Very"


//From here the Analysis starts
//Summary Statistics

by treatment allocation, sort : correlate bid importance
by treatment allocation: summarize bid allocation gender nationality importance satisfaction

codebook gender allocation nationality if treatment==0
codebook gender allocation nationality if treatment==1
codebook gender allocation nationality if treatment==2

summarize bid if treatment==0&allocation==0, detail
summarize bid if treatment==0&allocation==1, detail

summarize bid if treatment==1&allocation==0, detail
summarize bid if treatment==1&allocation==1, detail

summarize bid if treatment==2&allocation==0, detail
summarize bid if treatment==2&allocation==1, detail

//Mann-Whitney (ranksum) test of bid across allocation

ranksum bid if treatment==0, by(allocation)
ranksum bid if treatment==1, by(allocation)
ranksum bid if treatment==2, by(allocation)

//Mann-Whitney (ranksum) test of bid accross a pair of treatments

ranksum bid if allocation==1&(treatment==0|treatment==1), by(treatment)
ranksum bid if allocation==0&(treatment==0|treatment==1), by(treatment)

ranksum bid if allocation==1&(treatment==0|treatment==2), by(treatment)
ranksum bid if allocation==0&(treatment==0|treatment==2), by(treatment)

ranksum bid if allocation==1&(treatment==1|treatment==2), by(treatment)
ranksum bid if allocation==0&(treatment==1|treatment==2), by(treatment)

ranksum bid if treatment==2, by(allocation)
ranksum bid if treatment==1, by(allocation)
ranksum bid if treatment==0, by(allocation)

sort treatment
by treatment: tabulate bid allocation
sort allocation
by allocation: tabulate bid treatment

histogram bid if treatment==0, width(1) gap(10) fraction normal fcolor(khaki) ytitle(Fraction) xtitle(Bid Amount in Private Treatment) xscale(range(.5 3)) by(allocation)
histogram bid if treatment==1, width(1) gap(10) fraction normal fcolor(khaki) ytitle(Fraction) xtitle(Bid Amount in Partial Private Treatment) xscale(range(.5 3)) by(allocation)
histogram bid if treatment==2, width(1) gap(10) fraction normal fcolor(khaki) ytitle(Fraction) xtitle(Bid Amount in Public Treatment) xscale(range(.5 3)) by(allocation)

cdfplot bid if allocation==1, by(treatment) opt1( lc(red green olive) ) opt2( lp(dash) ) norm nocdf title(CDF for Bid (Allocation Rule A)) ytitle(cumulative probability) xtitle(Bid) name(cdfA)
cdfplot bid if allocation==0, by(treatment) opt1( lc(red green olive) ) opt2( lp(dash) ) norm nocdf title(CDF for Bid (Allocation Rule B)) ytitle(cumulative probability) xtitle(Bid) name(cdfB)
graph combine cdfB cdfA

ksmirnov bid if allocation==1&(treatment==0|treatment==1), by(treatment)
ksmirnov bid if allocation==0&(treatment==0|treatment==1), by(treatment)

ksmirnov bid if allocation==1&(treatment==0|treatment==2), by(treatment)
ksmirnov bid if allocation==0&(treatment==0|treatment==2), by(treatment)

ksmirnov bid if allocation==1&(treatment==1|treatment==2), by(treatment)
ksmirnov bid if allocation==0&(treatment==1|treatment==2), by(treatment)

// importing regression results to table using ESTIMATE STORE

gen DPublic=1
replace DPublic=0 if treatment==0|treatment==2

gen DPrivate=1
replace DPrivate=0 if treatment==1|treatment==2

gen DPartialPrivate=1
replace DPartialPrivate=0 if treatment==0|treatment==1

generate DPublic_alloc=DPublic*allocation
generate DPrivate_alloc=DPrivate*allocation
generate DPartialPrivate_alloc=DPartialPrivate*allocation

regress bid DPrivate DPartialPrivate allocation DPrivate_alloc DPartialPrivate_alloc, vce(robust)
estimates store m1, title(Model 1)
regress bid DPrivate DPartialPrivate allocation DPrivate_alloc DPartialPrivate_alloc gender nationality, vce(robust)
estimates store m2, title(Model 2)
regress bid DPrivate DPartialPrivate allocation DPrivate_alloc DPartialPrivate_alloc gender nationality importance, vce(robust)
estimates store m3, title(Model 3)

quietly regress bid DPrivate DPartialPrivate allocation DPrivate_alloc DPartialPrivate_alloc, vce(robust)
estimates store m1, title(Model 1)
quietly regress bid DPrivate DPartialPrivate allocation DPrivate_alloc DPartialPrivate_alloc gender nationality, vce(robust)
estimates store m2, title(Model 2)
quietly regress bid DPrivate DPartialPrivate allocation DPrivate_alloc DPartialPrivate_alloc gender nationality importance, vce(robust)
estimates store m3, title(Model 3)

estout *, cells(b(star fmt(%9.3f)) se(par))                ///
stats(r2_a N, fmt(%9.3f %9.0g) labels(R-squared))      ///
legend label collabels(none) varlabels(_cons Constant)

// Using OUTREG2 instead of Estimate Store

regress bid DPrivate DPartialPrivate allocation DPrivate_alloc DPartialPrivate_alloc gender, vce(robust)
outreg2 using RegBid1.doc, append ctitle (Bid Amount)
regress bid DPrivate DPartialPrivate allocation DPrivate_alloc DPartialPrivate_alloc gender nationality, vce(robust)
outreg2 using RegBid1.doc, append ctitle (Bid Amount)
regress bid DPrivate DPartialPrivate allocation DPrivate_alloc DPartialPrivate_alloc gender nationality importance, vce(robust)
outreg2 using RegBid1.doc, append ctitle (Bid Amount)

regress bid DPrivate DPartialPrivate gender if allocation==0, vce(robust)
outreg2 using RegBid2.doc, append ctitle (Bid Amount)
regress bid DPrivate DPartialPrivate gender nationality if allocation==0, vce(robust)
outreg2 using RegBid2.doc, append ctitle (Bid Amount)
regress bid DPrivate DPartialPrivate gender nationality importance if allocation==0, vce(robust)
outreg2 using RegBid2.doc, append ctitle (Bid Amount)

regress bid DPrivate DPartialPrivate gender if allocation==0, vce(robust)
lincom (DPrivate-DpartialPrivate)

probit allocation gender nationality, vce(robust)
outreg2 using allocprobit.doc, append ctitle (Choice of Allocation Rule)
probit allocation gender nationality DPrivate DPartialPrivate, vce(robust)
outreg2 using allocprobit.doc, append ctitle (Choice of Allocation Rule)
mfx, predict(p)
outreg2 using allocprobit.doc, append ctitle (Choice of Allocation Rule)

//Lincom test between Private - Public conditional on allocation B

regress bid DPrivate DPartialPrivate allocation DPrivate_alloc DPartialPrivate_alloc gender, vce(robust)
lincom (DPrivate-DPartialPrivate)
lincom (DPrivate+DPrivate_alloc)
lincom (DPartialPrivate+DPartialPrivate_alloc)
lincom (DPrivate+DPrivate_alloc-DPartialPrivate-DPartialPrivate_alloc)


// creating bar chart with standard errors (BE CAREFUL! REMEMBER THAT THE FOLLOWING COMMAND COLLAPSES THE DATASET, SO DO NOT RE-SAVE THE DATA)

collapse (mean) meanbid = bid (sd) sdbid=bid (count) nbid=bid, by(allocation treatment)
generate hi_bid = meanbid + invttail(n-1,0.025)*(sdbid / sqrt(n))
generate low_bid = meanbid - invttail(n-1,0.025)*(sdbid / sqrt(n))
graph bar meanbid, over(treatment) over(allocation) 
graph bar meanbid, over(allocation) over(treatment) 
graph twoway (bar meanbid treatment, barwidth(.5))(rcap hi_bid low_bid treatment, blwid(medthick) lcolor(navy) msize(medium)), xtitle(treatment) ytitle(mean bid) xscale(range(.5 1.5)) by(allocation)
clear

use "C:\Users\YohanesEko\Dropbox\Project with Jianlin\Dissipating Audiance Effect\Data\DataAudience Complete.dta", clear
